# Supplementary material for: Investigating the Protective Effects of a Citrus Flavonoid on the Retardation Morphogenesis of the Oligodendroglia-like Cell Line by Rnd2 Knockdown
Source: Neurol Int. 2023 Dec 26;16(1):33–61. doi: 10.3390/neurolint16010003 (PMC10801557; doi:10.3390/neurolint16010003)
Supplement: Supplementary file 1 [file neurolint-16-00003-s001.zip]

Archive with 2 entries (2 files):
- Supplementary Figures and Table Legends.pdf
- Tables S1 to S18.xlsx
